# Supplementary material for: A Reliable Method for the Selection of Exploitable Melanoma Archival Paraffin Embedded Tissues for Transcript Biomarker Profiling
Source: PLoS One. 2012 Jan 17;7(1):e29143. doi: 10.1371/journal.pone.0029143 (PMC3260139; doi:10.1371/journal.pone.0029143)
Supplement: Table S1 — Sample correlations and quality. (XLS) [file pone.0029143.s002.xls]

## Sheet: test
Sample	Correlation	Pv	Pv-adj Bonf	Quality group
M22	0.867	1.18e-09	2.96e-08	good
M21	0.856	3.09e-09	7.72e-08	good
M11	0.845	8.43e-09	2.11e-07	good
M17	0.833	2.1e-08	5.24e-07	good
M25	0.832	2.19e-08	5.47e-07	good
M27	0.832	2.28e-08	5.7e-07	good
M3	0.828	2.96e-08	7.4e-07	good
M13	0.819	5.6e-08	1.4e-06	good
M26	0.803	1.62e-07	4.05e-06	good
M2	0.797	2.28e-07	5.7e-06	good
M4	0.783	5.17e-07	1.29e-05	good
M16	0.766	1.27e-06	3.19e-05	good
M8	0.711	1.52e-05	0.00038	good
M29	0.699	2.46e-05	0.000614	good
M10	0.659	0.000101	0.00252	good
M1	0.649	0.000141	0.00353	good
M12	0.629	0.000258	0.00645	good
M7	0.624	0.000295	0.00738	good
M19	0.616	0.000373	0.00933	good
M28	0.597	0.000622	0.0156	good
M9	0.55	0.002	0.0499	good
M18	0.54	0.00251	0.0628	average
M6	0.512	0.00455	0.114	bad
M15	0.508	0.00487	0.122	bad
M20	0.486	0.00747	0.187	bad
